# Supplementary material for: Impact of Incorporating Free Calcium and Magnesium on the Heat Stability of a Dairy- and Soy-Protein-Containing Model Emulsion
Source: Polymers (Basel). 2023 Nov 16;15(22):4424. doi: 10.3390/polym15224424 (PMC10675836; doi:10.3390/polym15224424)
Supplement: Supplementary file 1 [file polymers-15-04424-s001.zip]

Archive with 1 entries (1 files):
- polymers-2635900-supplementary.pdf
